# Supplementary material for: Antimicrobial resistant enteric bacteria are widely distributed amongst people, animals and the environment in Tanzania
Source: Nat Commun. 2020 Jan 13;11:228. doi: 10.1038/s41467-019-13995-5 (PMC6957491; doi:10.1038/s41467-019-13995-5)
Supplement: Supplementary file 5 — Supplementary Data 1 [file 41467_2019_13995_MOESM5_ESM.xlsx]

## Sheet: Sheet1
Antibiotic class Gene or combination	N detected	Within class frequency
Tetracyclines
tet(A)	134	0.573
tet(B)	91	0.389
tet(A) and tet(B)	9	0.038
Beta-lactams
blaTEM-1B	143	0.777
blaTEM-1C	7	0.038
blaTEM-1D	3	0.016
blaOXA-2	2	0.011
blaOXA-1 and blaTEM-1B	11	0.06
blaCTX-M-15 and blaTEM-1B	11	0.06
blaOXA-1 and blaTEM-1A	1	0.005
blaCMY-48 and blaTEM-1C	1	0.005
blaCTX-M-15, blaOXA-1 and blaTEM-1B	5	0.027
Sulfonamides
sul1	18	0.077
sul2	152	0.647
sul3	14	0.06
sul1 and sul2	47	0.2
sul2 and sul3	3	0.013
sul1, sul2 and sul3	1	0.004
Quinolones
qnrS1	30	1
Trimethoprim
dfrA1	51	0.405
dfrA5	9	0.071
dfrA7	13	0.103
dfrA8	24	0.19
dfrA17	28	0.222
dfrA1 and dfrA5	1	0.008
Aminoglycosides
aadA1	23	0.141
aadA2	4	0.025
aadA5	5	0.031
aadA1 and aadA2	13	0.08
strA	3	0.018
strB	10	0.061
strA and strB	86	0.528
aadA1, strA and strB	16	0.098
aadA5, strA and strB	3	0.018
