# Supplementary material for: Antimicrobial resistant enteric bacteria are widely distributed amongst people, animals and the environment in Tanzania
Source: Nat Commun. 2020 Jan 13;11:228. doi: 10.1038/s41467-019-13995-5 (PMC6957491; doi:10.1038/s41467-019-13995-5)
Supplement: Supplementary file 6 — Supplementary Data 2 [file 41467_2019_13995_MOESM6_ESM.xlsx]

## Sheet: Table 2 Livestock All Groups
VARIABLES	ampicillin	streptomycin	sulfamethoxazole	tetracycline	trimethoprim	MDR
HH antibiotic use	0.79	0.83	0.68	0.99	0.92	0.7
	(0.46 - 1.35)	(0.51 - 1.38)	(0.42 - 1.09)	(0.62 - 1.59)	(0.56 - 1.52)	(0.39 - 1.26)
HH vaccination use	0.66	1.15	0.92	1.03	0.82	0.77
	(0.43 - 1.01)	(0.78 - 1.72)	(0.63 - 1.34)	(0.71 - 1.51)	(0.55 - 1.23)	(0.48 - 1.24)
Num of vet services used	0.61*	0.66*	0.92	0.69	0.72	0.76
	(0.40 - 0.94)	(0.44 - 0.97)	(0.64 - 1.34)	(0.48 - 1.01)	(0.48 - 1.07)	(0.48 - 1.21)
Steps taken to avoid disease	1.77**	1.18	0.95	1.09	1.19	1.13
	(1.23 - 2.54)	(0.84 - 1.65)	(0.69 - 1.32)	(0.79 - 1.51)	(0.85 - 1.68)	(0.76 - 1.68)
Total animals at home	0.81	0.9	0.96	1.01	0.78	0.70*
	(0.57 - 1.14)	(0.65 - 1.25)	(0.70 - 1.31)	(0.74 - 1.37)	(0.56 - 1.08)	(0.47 - 1.03)
Num. of livestock in and out of home	0.76	0.7	0.78	0.9	0.96	0.82
	(0.47 - 1.21)	(0.48 - 1.04)	(0.60 - 1.02)	(0.69 - 1.18)	(0.73 - 1.27)	(0.49 - 1.35)
Num. of livestock purchased	0.91	0.83	0.79	0.92	0.66	0.84
	(0.60 - 1.38)	(0.56 - 1.22)	(0.57 - 1.10)	(0.65 - 1.30)	(0.42 - 1.06)	(0.49 - 1.47)
Num. of Livestock Exchange Partners	3.50**	2.19**	2.08**	1.91**	2.70**	2.93**
	(2.05 - 5.95)	(1.52 - 3.15)	(1.41 - 3.05)	(1.35 - 2.71)	(1.68 - 4.36)	(1.92 - 4.47)
Num. of outside livestock managed	1.24	1.39	1.35	1.09	1.66*	1.44
	(0.80 - 1.92)	(0.93 - 2.07)	(0.95 - 1.92)	(0.76 - 1.56)	(1.09 - 2.53)	(0.87 - 2.39)
Num. of markets used	2.83**	2.58**	1.95**	1.95**	1.87**	2.98**
	(1.79 - 4.47)	(1.69 - 3.94)	(1.30 - 2.93)	(1.30 - 2.91)	(1.22 - 2.86)	(1.81 - 4.88)
Num. of waterholes used	1.34	1.05	0.93	1.15	1.35	1.36
	(0.88 - 2.04)	(0.71 - 1.54)	(0.64 - 1.34)	(0.80 - 1.66)	(0.92 - 1.99)	(0.87 - 2.13)
Water source shared with animals	1.22	0.89	0.86	1.04	1.18	1.26
	(0.57 - 2.60)	(0.44 - 1.80)	(0.44 - 1.70)	(0.53 - 2.04)	(0.58 - 2.40)	(0.56 - 2.84)
Distance from HH to nearest urban center	0.40**	0.66**	0.9	0.59**	0.48**	0.44**
	(0.29 - 0.57)	(0.49 - 0.89)	(0.68 - 1.19)	(0.44 - 0.78)	(0.35 - 0.65)	(0.29 - 0.66)
Constant	0.12**	0.10**	0.27**	0.24**	0.13**	0.02**
	(0.07 - 0.23)	(0.06 - 0.18)	(0.16 - 0.46)	(0.14 - 0.41)	(0.07 - 0.24)	(0.01 - 0.03)
Observations	17312	17312	17312	17312	17312	17312
Number of groups	230	230	230	230	230	230
** p<0.01, * p<0.05
