# Supplementary material for: Antimicrobial resistant enteric bacteria are widely distributed amongst people, animals and the environment in Tanzania
Source: Nat Commun. 2020 Jan 13;11:228. doi: 10.1038/s41467-019-13995-5 (PMC6957491; doi:10.1038/s41467-019-13995-5)
Supplement: Supplementary file 7 — Supplementary Data 3 [file 41467_2019_13995_MOESM7_ESM.xlsx]

## Sheet: Sheet1
VARIABLES	ampicillin	streptomycin	sulfamethoxazole	tetracycline	trimethoprime	MDR
HH antibiotic use	0.89	0.84	0.75	0.72	0.73	0.89
	(0.45 - 1.74)	(0.37 - 1.94)	(0.35 - 1.61)	(0.37 - 1.41)	(0.35 - 1.53)	(0.38 - 2.12)
HH vaccination use	0.76	1.03	0.85	0.81	0.64	0.52
	(0.37 - 1.58)	(0.44 - 2.39)	(0.39 - 1.88)	(0.39 - 1.65)	(0.30 - 1.39)	(0.21 - 1.30)
Num of vet services used	0.96	0.91	1	0.85	0.77	1.82
	(0.40 - 2.30)	(0.32 - 2.57)	(0.38 - 2.65)	(0.36 - 2.01)	(0.31 - 1.95)	(0.62 - 5.38)
Steps taken to avoid disease	0.67	0.61	0.53	0.63	0.84	0.51
	(0.31 - 1.44)	(0.24 - 1.55)	(0.22 - 1.24)	(0.29 - 1.33)	(0.37 - 1.89)	(0.19 - 1.33)
Total animals at home	0.99	1.2	1.82	1.57	1.24	1.19
	(0.51 - 1.91)	(0.55 - 2.64)	(0.88 - 3.78)	(0.81 - 3.01)	(0.61 - 2.49)	(0.51 - 2.76)
Livestock in and out of home	0.64	0.72	0.85	0.83	0.88	0.85
	(0.29 - 1.40)	(0.28 - 1.86)	(0.35 - 2.03)	(0.38 - 1.80)	(0.38 - 2.03)	(0.32 - 2.28)
Livestock purchased	0.49	0.88	0.77	0.87	0.82	0.5
	(0.23 - 1.05)	(0.38 - 2.03)	(0.36 - 1.66)	(0.44 - 1.71)	(0.40 - 1.71)	(0.18 - 1.42)
Livestock Exchange Partners	2.88**	3.05*	2.29*	1.88	2.37*	3.21*
	(1.31 - 6.30)	(1.26 - 7.37)	(1.01 - 5.23)	(0.89 - 3.96)	(1.05 - 5.33)	(1.29 - 8.03)
Outside livestock managed	1.23	1.06	1.14	1.29	1.19	1.45
	(0.66 - 2.30)	(0.52 - 2.17)	(0.58 - 2.25)	(0.70 - 2.39)	(0.62 - 2.30)	(0.69 - 3.05)
Markets used	1.62	1.17	1.44	1.11	0.82	1.27
	(0.77 - 3.40)	(0.50 - 2.75)	(0.65 - 3.20)	(0.54 - 2.27)	(0.38 - 1.76)	(0.53 - 3.07)
Waterholes used	1.37	1.42	1.46	1.59	1.65	1.2
	(0.68 - 2.74)	(0.61 - 3.31)	(0.67 - 3.18)	(0.79 - 3.18)	(0.79 - 3.47)	(0.51 - 2.83)
Water shared with animals	2.17	0.59	0.46	0.74	1.12	0.84
	(0.47 - 10.01)	(0.10 - 3.52)	(0.09 - 2.43)	(0.17 - 3.32)	(0.23 - 5.55)	(0.13 - 5.22)
Distance to urban center	2.35*	1.57	1.47	1.36	1.45	1.98
	(1.18 - 4.71)	(0.68 - 3.64)	(0.68 - 3.19)	(0.69 - 2.69)	(0.69 - 3.04)	(0.84 - 4.68)
Constant	0.75	0.49	0.8	0.95	0.64	0.14**
	(0.39 - 1.46)	(0.22 - 1.10)	(0.38 - 1.68)	(0.49 - 1.84)	(0.32 - 1.32)	(0.06 - 0.32)
Observations	3683	3683	3683	3683	3683	3683
Number of groups	58	58	58	58	58	58
** p<0.01, * p<0.05
