# Supplementary material for: Antimicrobial resistant enteric bacteria are widely distributed amongst people, animals and the environment in Tanzania
Source: Nat Commun. 2020 Jan 13;11:228. doi: 10.1038/s41467-019-13995-5 (PMC6957491; doi:10.1038/s41467-019-13995-5)
Supplement: Supplementary file 8 — Supplementary Data 4 [file 41467_2019_13995_MOESM8_ESM.xlsx]

## Sheet: Sheet1
VARIABLES	ampicillin	streptomycin	sulfamethoxazole	tetracycline	trimethoprime	MDR
HH antibiotic use	1.02	0.89	1.41	0.84	0.72	0.89
	(0.67 - 1.56)	(0.57 - 1.41)	(0.94 - 2.10)	(0.53 - 1.35)	(0.43 - 1.21)	(0.49 - 1.62)
HH vaccination use	0.96	0.97	0.99	1	0.95	0.75
	(0.57 - 1.61)	(0.60 - 1.58)	(0.60 - 1.62)	(0.61 - 1.64)	(0.59 - 1.53)	(0.41 - 1.38)
Num of vet services used	0.66	0.44**	0.61	0.50*	0.79	0.72
	(0.38 - 1.15)	(0.25 - 0.77)	(0.36 - 1.03)	(0.30 - 0.85)	(0.47 - 1.33)	(0.37 - 1.40)
Steps taken to avoid disease	1.08	1.66	1.51	1.72*	1.28	1.05
	(0.63 - 1.85)	(0.97 - 2.83)	(0.91 - 2.50)	(1.03 - 2.86)	(0.77 - 2.11)	(0.54 - 2.04)
Total animals at home	1.02	1.78*	1.08	1.45	1.24	1.21
	(0.64 - 1.64)	(1.10 - 2.87)	(0.69 - 1.70)	(0.91 - 2.30)	(0.76 - 2.04)	(0.63 - 2.32)
Livestock purchased	0.72	0.39**	0.72	0.63*	0.43**	0.43
	(0.46 - 1.15)	(0.21 - 0.70)	(0.47 - 1.10)	(0.41 - 0.97)	(0.26 - 0.72)	(0.18 - 1.05)
Livestock Exchange Partners	0.99	0.79	0.69	0.95	1.2	1.21
	(0.63 - 1.56)	(0.51 - 1.20)	(0.44 - 1.06)	(0.62 - 1.45)	(0.80 - 1.82)	(0.73 - 1.98)
Outside livestock managed	1.1	1.11	0.83	0.97	0.99	1.01
	(0.74 - 1.64)	(0.77 - 1.60)	(0.56 - 1.23)	(0.66 - 1.42)	(0.69 - 1.43)	(0.63 - 1.62)
Markets used	1.55	1.09	1.26	0.74	1.06	1.24
	(0.82 - 2.93)	(0.60 - 1.97)	(0.70 - 2.29)	(0.40 - 1.35)	(0.57 - 1.95)	(0.51 - 3.02)
Waterholes used	0.95	1.28	0.97	1.01	1.16	1.39
	(0.60 - 1.51)	(0.84 - 1.95)	(0.62 - 1.52)	(0.65 - 1.55)	(0.76 - 1.78)	(0.87 - 2.21)
Water source shared with animals	0.59	0.34*	0.66	0.46	0.44	0.31*
	(0.22 - 1.57)	(0.13 - 0.90)	(0.25 - 1.70)	(0.18 - 1.19)	(0.17 - 1.12)	(0.10 - 0.96)
Distance to urban center	0.43*	0.58	1.09	0.66	0.38**	0.29**
	(0.23 - 0.82)	(0.32 - 1.05)	(0.59 - 2.00)	(0.36 - 1.20)	(0.21 - 0.70)	(0.12 - 0.68)
Constant	0.04**	0.03**	0.15**	0.09**	0.05**	0.01**
	(0.02 - 0.07)	(0.02 - 0.05)	(0.09 - 0.26)	(0.05 - 0.14)	(0.03 - 0.09)	(0.00 - 0.01)
Observations	6340	6340	6340	6340	6340	6340
Number of groups	72	72	72	72	72	72
** p<0.01, * p<0.05
