# Supplementary material for: Antimicrobial resistant enteric bacteria are widely distributed amongst people, animals and the environment in Tanzania
Source: Nat Commun. 2020 Jan 13;11:228. doi: 10.1038/s41467-019-13995-5 (PMC6957491; doi:10.1038/s41467-019-13995-5)
Supplement: Supplementary file 9 — Supplementary Data 5 [file 41467_2019_13995_MOESM9_ESM.xlsx]

## Sheet: Sheet1
VARIABLES	ampicillin	streptomycin	sulfamethoxazole	tetracycline	trimethoprime	MDR
HH antibiotic use	0.26**	0.39**	0.37**	0.63	0.42*	0.23**
	(0.10 - 0.64)	(0.21 - 0.74)	(0.19 - 0.73)	(0.31 - 1.28)	(0.20 - 0.87)	(0.10 - 0.53)
HH vaccination use	0.59	1.07	0.88	0.9	0.76	0.79
	(0.33 - 1.06)	(0.71 - 1.61)	(0.57 - 1.36)	(0.56 - 1.43)	(0.47 - 1.22)	(0.47 - 1.34)
Num of vet services used	0.78	0.87	1.26	1.03	0.96	0.83
	(0.44 - 1.39)	(0.58 - 1.31)	(0.81 - 1.94)	(0.65 - 1.62)	(0.60 - 1.52)	(0.50 - 1.36)
Steps taken to avoid disease	1.84*	0.9	0.73	0.85	0.84	0.86
	(1.05 - 3.20)	(0.61 - 1.34)	(0.48 - 1.12)	(0.54 - 1.33)	(0.53 - 1.31)	(0.53 - 1.40)
Total animals at home	1.4	1.18	1.05	1.48	1.14	1.03
	(0.74 - 2.65)	(0.75 - 1.86)	(0.65 - 1.69)	(0.89 - 2.47)	(0.68 - 1.92)	(0.59 - 1.81)
Num. of livestock in and out of home	0.71	0.73*	0.87	0.89	0.92	0.81
	(0.41 - 1.22)	(0.54 - 0.98)	(0.68 - 1.13)	(0.68 - 1.15)	(0.70 - 1.20)	(0.55 - 1.19)
Num. of livestock purchased	0.89	0.79	0.75	0.82	0.61*	0.81
	(0.57 - 1.39)	(0.57 - 1.09)	(0.55 - 1.02)	(0.58 - 1.15)	(0.40 - 0.94)	(0.51 - 1.28)
Num. of Livestock Exchange Partners	2.95**	2.02**	2.05**	1.83**	2.39**	2.66**
	(1.73 - 5.03)	(1.50 - 2.73)	(1.44 - 2.91)	(1.31 - 2.56)	(1.59 - 3.60)	(1.85 - 3.83)
Num. of outside livestock managed	1.27	1.42*	1.47*	1.14	1.73**	1.52*
	(0.82 - 1.97)	(1.05 - 1.93)	(1.08 - 2.00)	(0.82 - 1.59)	(1.21 - 2.49)	(1.02 - 2.28)
Num. of market's used	2.38*	2.09*	0.8	1.42	1.52	2.30*
	(1.04 - 5.45)	(1.17 - 3.74)	(0.43 - 1.49)	(0.74 - 2.72)	(0.79 - 2.94)	(1.11 - 4.77)
Num. of waterhole's used	1.19	0.9	1.04	1.07	1.19	1.21
	(0.68 - 2.06)	(0.61 - 1.33)	(0.69 - 1.57)	(0.69 - 1.66)	(0.76 - 1.84)	(0.75 - 1.96)
Water source shared with animals	0.5	1.47	1.9	1.49	1.65	1.47
	(0.09 - 2.83)	(0.43 - 5.04)	(0.50 - 7.24)	(0.36 - 6.10)	(0.41 - 6.74)	(0.33 - 6.52)
Distance from HH to nearest urban center	0.49**	0.82	1	0.74	0.61**	0.69
	(0.32 - 0.75)	(0.61 - 1.10)	(0.73 - 1.36)	(0.53 - 1.03)	(0.43 - 0.86)	(0.47 - 1.02)
Constant	0.78	0.16**	0.42	0.34	0.27	0.04**
	(0.16 - 3.92)	(0.05 - 0.50)	(0.12 - 1.45)	(0.09 - 1.28)	(0.07 - 1.02)	(0.01 - 0.18)
Observations	7289	7289	7289	7289	7289	7289
Number of groups	100	100	100	100	100	100
** p<0.01, * p<0.05
