# Supplementary material for: Antimicrobial resistant enteric bacteria are widely distributed amongst people, animals and the environment in Tanzania
Source: Nat Commun. 2020 Jan 13;11:228. doi: 10.1038/s41467-019-13995-5 (PMC6957491; doi:10.1038/s41467-019-13995-5)
Supplement: Supplementary file 10 — Supplementary Data 6 [file 41467_2019_13995_MOESM10_ESM.xlsx]

## Sheet: Sheet1
VARIABLES	ampicillin	streptomycin	sulfamethoxazole	tetracycline	trimethoprime	MDR
HH antibiotic use	0.71	0.64	0.96	0.75	0.7	0.63
	(0.41 - 1.24)	(0.38 - 1.08)	(0.57 - 1.62)	(0.47 - 1.19)	(0.43 - 1.13)	(0.35 - 1.13)
HH vaccination use	1.27	1.28	1.49	1.47*	1.38	1.43
	(0.83 - 1.97)	(0.86 - 1.92)	(0.99 - 2.23)	(1.03 - 2.11)	(0.95 - 2.01)	(0.90 - 2.28)
Scale of Urbanity	0.99	0.89	1	1.21	0.86	0.91
	(0.72 - 1.36)	(0.67 - 1.20)	(0.74 - 1.34)	(0.92 - 1.58)	(0.65 - 1.13)	(0.65 - 1.27)
Toilet (1=Yes 0=No)	0.34	0.52	0.58	0.21**	0.30*	0.6
	(0.12 - 1.02)	(0.19 - 1.43)	(0.21 - 1.61)	(0.08 - 0.53)	(0.12 - 0.78)	(0.19 - 1.89)
Boil Milk (1=Yes 0=No)	0.87	1.32	2.12*	1.26	1.48	1.53
	(0.45 - 1.71)	(0.70 - 2.48)	(1.13 - 3.99)	(0.72 - 2.22)	(0.82 - 2.66)	(0.73 - 3.22)
HH Health Care Visits	1.13	1.05	0.92	0.96	0.92	1.15
	(0.73 - 1.74)	(0.70 - 1.58)	(0.62 - 1.38)	(0.67 - 1.38)	(0.63 - 1.34)	(0.72 - 1.84)
Num of vet services used	1.41	0.89	1.05	1.1	0.83	1.01
	(0.99 - 2.00)	(0.65 - 1.24)	(0.76 - 1.46)	(0.82 - 1.47)	(0.61 - 1.13)	(0.69 - 1.48)
Steps taken to avoid disease	0.96	0.89	0.83	0.87	0.71*	1
	(0.67 - 1.38)	(0.63 - 1.25)	(0.60 - 1.17)	(0.64 - 1.18)	(0.52 - 0.97)	(0.67 - 1.48)
Total animals at home	1.15	0.82	0.99	1.02	1.05	0.88
	(0.79 - 1.66)	(0.57 - 1.19)	(0.70 - 1.41)	(0.75 - 1.39)	(0.76 - 1.45)	(0.57 - 1.38)
Livestock in and out of home	0.85	1.38	0.83	1.01	1.26	1.06
	(0.52 - 1.40)	(0.87 - 2.19)	(0.51 - 1.36)	(0.66 - 1.52)	(0.82 - 1.93)	(0.61 - 1.84)
Livestock purchased	1.16	1.23	1.24	1.4	1.27	1.37
	(0.73 - 1.84)	(0.80 - 1.89)	(0.80 - 1.90)	(0.95 - 2.06)	(0.85 - 1.89)	(0.84 - 2.24)
Livestock Exchange Partners	0.94	0.86	0.9	0.78	0.84	0.91
	(0.67 - 1.33)	(0.63 - 1.18)	(0.65 - 1.23)	(0.59 - 1.03)	(0.63 - 1.13)	(0.64 - 1.31)
Outside livestock managed	0.83	0.75	0.95	0.72	0.73	0.84
	(0.55 - 1.25)	(0.51 - 1.11)	(0.64 - 1.40)	(0.51 - 1.02)	(0.51 - 1.05)	(0.54 - 1.30)
Markets used	1.05	1.31	0.88	1.25	0.98	1.02
	(0.69 - 1.58)	(0.89 - 1.94)	(0.60 - 1.29)	(0.89 - 1.77)	(0.68 - 1.40)	(0.66 - 1.59)
Waterholes used	0.97	1.16	1.25	1.13	1.42*	0.95
	(0.66 - 1.43)	(0.81 - 1.67)	(0.87 - 1.79)	(0.82 - 1.56)	(1.01 - 1.98)	(0.62 - 1.44)
Water source shared with animals	1.7	1.16	0.68	1.03	0.66	0.76
	(0.81 - 3.57)	(0.58 - 2.33)	(0.34 - 1.35)	(0.55 - 1.91)	(0.35 - 1.26)	(0.33 - 1.72)
Distance from HH to nearest urban center	0.38**	0.6	0.71	0.57*	0.94	0.63
	(0.20 - 0.71)	(0.33 - 1.08)	(0.39 - 1.30)	(0.33 - 0.97)	(0.54 - 1.64)	(0.32 - 1.24)
Ethnic Group = 2, Chagga	0.02**	0.13*	0.3	0.37	0.18*	0.03**
	(0.00 - 0.11)	(0.03 - 0.62)	(0.06 - 1.42)	(0.09 - 1.50)	(0.04 - 0.78)	(0.01 - 0.21)
Ethnic Group = 3, Arusha	0.47	0.49	1.01	0.69	1.58	0.37
	(0.10 - 2.33)	(0.11 - 2.16)	(0.23 - 4.50)	(0.18 - 2.64)	(0.40 - 6.30)	(0.07 - 2.01)
Constant	2	0.41	0.67	1.78	1.39	0.2
	(0.43 - 9.18)	(0.10 - 1.70)	(0.16 - 2.79)	(0.50 - 6.40)	(0.37 - 5.26)	(0.04 - 1.03)
Observations	8148	8148	8148	8148	8148	8148
Number of groups	164	164	164	164	164	164
** p<0.01, * p<0.05
