# Supplementary material for: Antimicrobial resistant enteric bacteria are widely distributed amongst people, animals and the environment in Tanzania
Source: Nat Commun. 2020 Jan 13;11:228. doi: 10.1038/s41467-019-13995-5 (PMC6957491; doi:10.1038/s41467-019-13995-5)
Supplement: Supplementary file 11 — Supplementary Data 7 [file 41467_2019_13995_MOESM11_ESM.xlsx]

## Sheet: Sheet1
VARIABLES	ampicillin	streptomycin	sulfamethoxazole	tetracycline	trimethoprime	MDR
HH antibiotic use	0.57	0.51*	0.69	0.49*	0.74	0.53
	(0.30 - 1.07)	(0.28 - 0.94)	(0.34 - 1.42)	(0.27 - 0.92)	(0.40 - 1.37)	(0.26 - 1.09)
HH vaccination use	0.91	0.87	0.76	1.21	1.21	0.62
	(0.55 - 1.49)	(0.54 - 1.39)	(0.43 - 1.35)	(0.74 - 1.97)	(0.75 - 1.95)	(0.35 - 1.08)
Scale of Urbanity	1.09	0.98	1.18	1.05	0.99	1.14
	(0.74 - 1.60)	(0.69 - 1.41)	(0.76 - 1.83)	(0.72 - 1.52)	(0.69 - 1.44)	(0.74 - 1.73)
Toilet (1=Yes 0=No)	1.29	2.84	4.22*	1.05	0.83	2.61
	(0.38 - 4.41)	(0.89 - 9.09)	(1.03 - 17.24)	(0.31 - 3.48)	(0.25 - 2.73)	(0.67 - 10.20)
Boil Milk (1=Yes 0= No)	0.30**	0.43*	0.45	0.40*	0.57	0.42
	(0.13 - 0.72)	(0.19 - 0.97)	(0.17 - 1.21)	(0.17 - 0.93)	(0.25 - 1.33)	(0.16 - 1.11)
HH Health Care Visits	1.22	1.67*	1.35	1.32	1.31	1.21
	(0.71 - 2.07)	(1.02 - 2.74)	(0.74 - 2.48)	(0.79 - 2.20)	(0.79 - 2.18)	(0.66 - 2.21)
Vet services used	1.17	1.28	1.26	1.15	1.23	1.78*
	(0.72 - 1.91)	(0.80 - 2.04)	(0.73 - 2.17)	(0.71 - 1.86)	(0.76 - 1.99)	(1.04 - 3.07)
Steps taken to avoid disease	0.62*	0.7	0.53*	0.72	0.58*	0.63
	(0.40 - 0.96)	(0.46 - 1.06)	(0.32 - 0.88)	(0.47 - 1.10)	(0.38 - 0.88)	(0.38 - 1.04)
Total animals at home	1.51	1.03	1.69*	1.14	1.99**	1.26
	(0.95 - 2.40)	(0.66 - 1.62)	(1.00 - 2.86)	(0.73 - 1.78)	(1.27 - 3.12)	(0.73 - 2.18)
Livestock in and out of home	1.1	1.22	0.93	1.15	0.84	1.16
	(0.66 - 1.84)	(0.75 - 1.98)	(0.51 - 1.70)	(0.70 - 1.90)	(0.51 - 1.39)	(0.65 - 2.08)
Livestock purchased	0.71	0.59*	0.46*	0.65	0.49**	0.65
	(0.42 - 1.21)	(0.35 - 0.99)	(0.25 - 0.84)	(0.39 - 1.10)	(0.29 - 0.82)	(0.35 - 1.19)
Livestock Exchange Partners	1.42	1.46*	1.4	1.43	1.44	1.27
	(0.97 - 2.07)	(1.03 - 2.08)	(0.91 - 2.17)	(0.99 - 2.08)	(1.00 - 2.08)	(0.84 - 1.93)
Outside livestock managed	0.96	1.02	1.61	0.97	1.29	1
	(0.61 - 1.52)	(0.62 - 1.68)	(0.95 - 2.74)	(0.60 - 1.55)	(0.83 - 2.03)	(0.56 - 1.78)
Markets used	0.85	0.9	0.87	1.04	0.82	0.71
	(0.50 - 1.43)	(0.55 - 1.47)	(0.48 - 1.57)	(0.63 - 1.73)	(0.49 - 1.35)	(0.40 - 1.27)
Waterholes used	1.03	0.64	0.66	0.67	0.95	0.86
	(0.62 - 1.73)	(0.40 - 1.04)	(0.37 - 1.20)	(0.40 - 1.11)	(0.58 - 1.56)	(0.48 - 1.53)
Water source shared with animals	1.15	1.85	1.22	1.17	1.42	2.38
	(0.41 - 3.19)	(0.71 - 4.86)	(0.38 - 3.91)	(0.43 - 3.16)	(0.53 - 3.84)	(0.76 - 7.49)
Distance from HH to nearest urban center	2.06*	3.20**	3.46**	2.47**	3.11**	1.74
	(1.14 - 3.72)	(1.82 - 5.62)	(1.77 - 6.77)	(1.39 - 4.38)	(1.76 - 5.49)	(0.91 - 3.33)
Ethnic Group = 2, Chagga	0.01**	0.09*	0.06*	0.13	0.06*	0.01**
	(0.00 - 0.13)	(0.01 - 0.71)	(0.00 - 0.67)	(0.02 - 1.09)	(0.01 - 0.53)	(0.00 - 0.11)
Ethnic Group = 3, Arusha	2.33	1.37	1.89	1.92	4.21	0.5
	(0.40 - 13.44)	(0.26 - 7.08)	(0.26 - 13.90)	(0.35 - 10.62)	(0.78 - 22.74)	(0.07 - 3.44)
Constant	1.28	0.13*	0.23	0.99	0.44	0.09*
	(0.23 - 7.14)	(0.03 - 0.67)	(0.03 - 1.65)	(0.19 - 5.25)	(0.08 - 2.32)	(0.01 - 0.63)
Observations	6277	6277	6277	6277	6277	6277
Number of groups	112	112	112	112	112	112
** p<0.01, * p<0.05
