# Supplementary material for: Antimicrobial resistant enteric bacteria are widely distributed amongst people, animals and the environment in Tanzania
Source: Nat Commun. 2020 Jan 13;11:228. doi: 10.1038/s41467-019-13995-5 (PMC6957491; doi:10.1038/s41467-019-13995-5)
Supplement: Supplementary file 12 — Supplementary Data 8 [file 41467_2019_13995_MOESM12_ESM.xlsx]

## Sheet: Sheet1
	Maasai				Chagga				Arusha
variable	mean	sd	min	max	mean	sd	min	max	mean	sd	min	max
Boil Milk (1=Yes 0= No)	0.63	0.48	0	1	0.69	0.47	0	1	0.81	0.39	0	1
Distance from HH to nearest urban center	76.08	40.37	5.87	174.91	27.29	5.89	19.89	36.16	8.16	2.36	3.59	12.63
HH Health Care Visits	2.09	0.76	1	5	1.53	0.63	1	3	1.86	0.64	1	3
HH antibiotic use	2.91	1.03	0	6	0.02	0.14	0	1	1.09	1.26	0	4
HH vaccination use	1.66	1.6	0	8	0.87	1.12	0	4	0.47	0.79	0	4
Vet services used	1.03	0.57	0	4	1.22	0.54	0	2	0.86	0.53	0	3
Livestock Exchange Partners	7.03	12.06	0	97	0.46	0.75	0	3	1.78	2.84	0	18
Livestock in and out of home	226.74	387.16	0	3450	0	0	0	0	8.68	14.19	0	62
Livestock purchased	11.56	20.81	0	150	0.22	0.54	0	2	0.94	2.05	0	18
Markets used	2.05	0.82	0	5	0.32	0.47	0	1	1.36	1.19	0	3
Outside livestock managed	0.2	0.4	0	1	0.06	0.24	0	1	0.18	0.38	0	1
Scale of Urbanity	4.08	3.03	0	24	3.03	2.07	0	12	4.13	2.71	0	15
Steps taken to avoid disease	1.96	0.98	0	4	1.2	0.82	0	4	1.68	1.13	0	5
Toilet (1=Yes 0=No)	0.22	0.42	0	1	1	0	1	1	0.97	0.17	0	1
Total animals at home	285.99	502.46	0	3815	5.22	3.16	0	15	14.64	22.01	0	181
Waterholes used	1.59	0.78	0	5	1.18	0.38	1	2	0.98	0.6	0	2
Water source shared with animals	0.91	0.28	0	1	0.35	0.48	0	1	0.24	0.43	0	1
N	163				97				94
