# Supplementary material for: Antimicrobial resistant enteric bacteria are widely distributed amongst people, animals and the environment in Tanzania
Source: Nat Commun. 2020 Jan 13;11:228. doi: 10.1038/s41467-019-13995-5 (PMC6957491; doi:10.1038/s41467-019-13995-5)
Supplement: Supplementary file 13 — Supplementary Data 9 [file 41467_2019_13995_MOESM13_ESM.xlsx]

## Sheet: Sheet1
model	antibiotic	McKelvey&Zavoina-Pseudo-R2 Fixed Effects Only	McKelvey&Zavoina-Pseudo-R2 (fixed&random effects)	Intra-Class-Correlation (Level 2)
Livestock All Groups	Amp	0.5124	0.6856	0.7506
	STR	0.2974	0.5842	0.6632
	SUL	0.1596	0.53	0.6067
	TET	0.2337	0.5415	0.6262
	TRI	0.3733	0.6189	0.6716
	Mdrphenol	0.438	0.6876	0.7619
Chagga Livestock	Amp	0.1299	0.4394	0.4954
	STR	0.3291	0.4883	0.4865
	SUL	0.1588	0.4461	0.4976
	TET	0.2017	0.4473	0.5019
	TRI	0.3089	0.4949	0.5388
	Mdrphenol	0.3674	0.4822	0.5687
Arusha Livestock	AMP	0.3934	0.5751	0.6858
	STR	0.3086	0.6402	0.7312
	SUL	0.3217	0.6146	0.7014
	TET	0.2228	0.5269	0.625
	TRI	0.2554	0.6055	0.6722
	Mdrphenol	0.3993	0.6916	0.7689
Maasai Livestock	AMP	0.6143	0.7159	0.7793
	STR	0.2782	0.458	0.5538
	SUL	0.2423	0.4794	0.5538
	TET	0.238	0.4858	0.5777
	TRI	0.4403	0.5911	0.6219
	Mdrphenol	0.4437	0.6065	0.6655
Dogs All Groups	AMP	0.2168	0.4693	0.524
	STR	0.1369	0.4477	0.4878
	SUL	0.1314	0.4496	0.4902
	TET	0.1683	0.4393	0.4693
	TRI	0.2252	0.4809	0.5138
	Mdrphenol	0.3313	0.5604	0.6071
Chickens All Groups	AMP	0.3512	0.5382	0.6124
	STR	0.3984	0.5481	0.6187
	SUL	0.3513	0.6058	0.6731
	TET	0.2742	0.5097	0.5808
	TRI	0.3153	0.5216	0.5927
	Mdrphenol	0.3555	0.5746	0.6426
